# Supplementary material for: An H3K27me3 demethylase-HSFA2 regulatory loop orchestrates transgenerational thermomemory in Arabidopsis
Source: Cell Res. 2019 Feb 18;29(5):379–90. doi: 10.1038/s41422-019-0145-8 (PMC6796840; doi:10.1038/s41422-019-0145-8)
Supplement: Supplementary file 14 — Supplementary information, Table S2 [file 41422_2019_145_MOESM14_ESM.xlsx]

## Sheet: Sheet1
Table S2. Primers used in this paper.
Name	Sequence	Purpose
sgip1-LP	ACGACTTAGCATCCTCCAA	Genotyping
sgip1-RP	CACCTAGCAATGTCTCCC
hsfa2-LP	AAGGTTCCGAACCAAGAAAAC	Genotyping
hsfa2-RP	TCCTTCCACGTTACTTCAAGC
sgs3-12-TF	TGCTTTCACCGTTTAGTCGC	Genotyping
sgs3-12-TR	CCAATTCCATCCTCCTTCCA
SGIP1 OE-F	GGATCCATGGAAAAATCGCAGAAGCAA	Construction of p35S::SGIP1 and p35S::FLAG-SGIP1
SGIP1 OE-R	GTCGACTTAATCCATATGCTCTACATTC
771/772-SGIP1-F	GGTACCATGGAAAAATCGCAGAAGCAA	Construction of SGIP1-LucN and LucC-SGIP1
771-SGIP1-R	GTCGACATCCATATGCTCTACATTCTCT
772-SGIP1-R	GTCGACTTAATCCATATGCTCTACATTC
771/772-SGS3-F	GGTACCATGAGTTCTAGGGCTGGTCC	Construction of SGS3-LucN and LucC-SGS3
771-SGS3-R	GTCGACATCATCTTCATTGTGAAGGCC
772-SGS3-R	GTCGACTCAATCATCTTCATTGTGAAGG
SGS3-GFP-F	GTCGACATGAGTTCTAGGGCTGGTCC	Construction of p35S::SGS3-GFP
SGS3-GFP-R	ACTAGTATCATCTTCATTGTGAAGGCC
SGIP1-RFP-F	GCGTCGACATGGAAAAATCGCAGAAGCAA	Construction of p35S::SGIP1-RFP
SGIP1-RFP-R	CGGAATTCATCCATATGCTCTACATTC
772-SGS3-OE-F	GCGAGCTCATGAGTTCTAGGGCTGGTCC	Construction of p35S::SGS3
772-SGS3-OE-R	GCGTCGACTCAATCATCTTCATTGTGAAGG
MBP-SGIP1-F	GCGTCGACATGGAAAAATCGCAGAAGCAA	Construction of pMAL-c5X-SGIP1 and pMAL-c5X-SGIP1ΔFbox
MBP-SGIP1-R	CGGAATTCTTAATCCATATGCTCTACATTC
MBP-SGIP1-ΔFbox-F	GCGTCGACATGTCTTCGGCTCGGCCGCG
pET32a-SGS3△N-F	GGATCCAAGGGTTTGGGTGAGGATG	Construction of pET32a-SGS3△N
pET32a-SGS3△N-R	GAGCTCATCATCTTCATTGTGAAGGC
HSFA2-4MYC-F	GCGTCGACATGGAAGAACTGAAAGTGGAAAT	Construction of HSFA2-MYC
HSFA2-4MYC-R	GCTCTAGAAGGTTCCGAACCAAGAAAACC
pET28a-HSFA2-F	CGGAATTCATGGAAGAACTGAAAGTGGAAAT	Construction of pET28a-HSFA2
pET28a-HSFA2-R	GCGTCGACAGGTTCCGAACCAAGAAAACC
HTT5-OE-F	GCGTCGACATGGCACTCCCTCCCTATGA	Construction of p35S::rHTT5-MYC
HTT5-OE-R	GCTCTAGATCCCATCTCTAAGTCCAACGT
HTT5-MU-F	CGAGCGACATTAGATTTGGAAATGGGATCTAGAGCAATCACTA
HTT5-MU-R	TTCCAAATCTAATGTCGCTCGCATACTCACCTGACGAGGCAA
HSFA2-INTRONsg1-F	ATTGTAGTTCTTTAAGCTTTTAAG	Construction of pCAMBIA1300-pYAO:Cas9-HSFA2 sgRNA
HSFA2-INTRONsg1-R	AAACCTTAAAAGCTTAAAGAACTA
HSFA2-INTRONsg2-F	ATTGTCTGAAGTTCAAAATGTGTT
HSFA2-INTRONsg2-R	AAACAACACATTTTGAACTTCAGA
pDONR207-SGS3-F	GGGGACAAGTTTGTACAAAAAAGCAGGCTCCATGAGTTCTAGGGCTGGTCC	Construction of pGBKT7-SGS3/△220/△ZF/△XS /△CC
pDONR207-SGS3-R	GGGGACCACTTTGTACAAGAAAGCTGGGTCTCAATCATCTTCATTGTGAAGGCC
pDONR207-SGS3△220-F	GGGGACAAGTTTGTACAAAAAAGCAGGCTCCATGGAACCACAGAGGCAGTGGC
pDONR207-SGS3△CC-R	GGGGACCACTTTGTACAAGAAAGCTGGGTCTCAGCCTTGAGAGTGTTGATTGAAT
pDONR207-SGIP1-F	GGGGACAAGTTTGTACAAAAAAGCAGGCTCCATGGAAAAATCGCAGAAGCAA	Construction of pGADT7-SGIP1/△F/△FAID
pDONR207-SGIP1-R	GGGGACCACTTTGTACAAGAAAGCTGGGTCTTAATCCATATGCTCTACATTCTCT
pDONR207-SGIP1ΔFbox-F	GGGGACAAGTTTGTACAAAAAAGCAGGCTCCATGTCTTCGGCTCGGCCGCG
pDONR207-SGIP1ΔFAID-R	GGGGACCACTTTGTACAAGAAAGCTGGGTCTTAATAGTACAAAACTCCATCAATG
HTT5-HSE-P1	AGCCAGTGGCGATAAGATTATTGTTTTCTAGAAAGGTAAAAGACTTATCGCCACTGGCT	EMSA
HTT5-HSE-P1-mu	AGCCAGTGGCGATAAGATTATTGTTTTGTACAAAGGTAAAAGACTTATCGCCACTGGCT	EMSA
HTT5-HSE-P2	AGCCAGTGGCGATAAGTTCCTTTCTTTCGTGAAAAATCGCTTCCTTATCGCCACTGGCT	EMSA
HTT5-HSE-P2-mu	AGCCAGTGGCGATAAGTTGCTTTGTTTGGTCAAAAATCGCTTGCTTATCGCCACTGGCT	EMSA
HTT5-NC	AGCCAGTGGCGATAAGGACGCGATAATGTCTTTGAGCTTATCGCCACTGGCT	EMSA
HTT5-REF6-WT	AGCCAGTGGCGATAAGAAACTCCTTCCTCTGTTTTTTGTCATCTTATCGCCACTGGCT	EMSA
HTT5-REF6-mu	AGCCAGTGGCGATAAGAAACTCCTTCCTAAGTTGTTTGTCATCTTATCGCCACTGGCT	EMSA
SGIP1-HSE-P1	AGCCAGTGGCGATAAGAAATTCTTGTGGAACATGAACTTATCGCCACTGGCT	EMSA
SGIP1-HSE-P1-mu	AGCCAGTGGCGATAAGAAATTGTTGTGCAACATCAACTTATCGCCACTGGCT	EMSA
SGIP1-HSE-P2	AGCCAGTGGCGATAAGATTGGAATTCCCAAACGCGACTTATCGCCACTGGCT	EMSA
SGIP1-HSE-P2-mu	AGCCAGTGGCGATAAGATTGCAATTGCCAAACGCGACTTATCGCCACTGGCT	EMSA
SGIP1-HSE-P3	AGCCAGTGGCGATAAGGAAGGTCCTTCACACGCGCCTCCCTTATCGCCACTGGCT	EMSA
SGIP1-HSE-P3-mu	AGCCAGTGGCGATAAGCAAGGTCCTTGACACGCGCCTCCCTTATCGCCACTGGCT	EMSA
SGIP1-HSE-P4	AGCCAGTGGCGATAAGCTCTGAAAAGTTTCTGTCGAAGTCTTATCGCCACTGGCT	EMSA
SGIP1-HSE-P4-mu	AGCCAGTGGCGATAAGCTCTCAAAAGTTTGTGTCCAAGTCTTATCGCCACTGGCT	EMSA
SGIP1-NC	AGCCAGTGGCGATAAGTACTCCATATCTCAGCATCTCTTATCGCCACTGGCT	EMSA
REF6-HSE-P1	AGCCAGTGGCGATAAGCTACTAATTTCATGAACTACCAAAGACTCTTATCGCCACTGGCT	EMSA
REF6-HSE-P1-mu	AGCCAGTGGCGATAAGCTACTAATTTGATCAACTACCAAAGACTCTTATCGCCACTGGCT	EMSA
REF6-HSE-P2	AGCCAGTGGCGATAAGCGTCGTTTTTTTCGAGGAAAAGTGAATGCTTATCGCCACTGGCT	EMSA
REF6-HSE-P2-mu	AGCCAGTGGCGATAAGCGTCGTTTTTTTGGAGCAAAAGTCAATGCTTATCGCCACTGGCT	EMSA
REF6-NC	AGCCAGTGGCGATAAGGCGAGGAGGAGAGAGTCTGGCTTATCGCCACTGGCT	EMSA
HSFA2-REF6-WT	AGCCAGTGGCGATAAGCTCTGTTCAATCCTCTGTTTCTTATCGCCACTGGCT	EMSA
HSFA2-REF6-mu	AGCCAGTGGCGATAAGCTAAGTTCAATCCTAAGTTTCTTATCGCCACTGGCT	EMSA
BRM-HSE-P1	AGCCAGTGGCGATAAGAACAAATTTATTCAGGAATCAGAAACACTTATCGCCACTGGCT	EMSA
BRM-HSE-P1-mu	AGCCAGTGGCGATAAGTACAAATTTATTGAGCAATCACAAACACTTATCGCCACTGGCT	EMSA
BRM-HSE-P2	AGCCAGTGGCGATAAGTTTTACTTGTTTCGGGAAAAAAAACTACTTATCGCCACTGGCT	EMSA
BRM-HSE-P2-mu	AGCCAGTGGCGATAAGTTTTACTTGTTTGGGCAAAAAAAACTACTTATCGCCACTGGCT	EMSA
BRM-HSE-P3	AGCCAGTGGCGATAAGATTTTTATTTTTCGAGAAGCCATCTCACTTATCGCCACTGGCT	EMSA
BRM-HSE-P3-mu	AGCCAGTGGCGATAAGATTTTTATTTTTGGACAAGCCATCTCACTTATCGCCACTGGCT	EMSA
BRM-NC	AGCCAGTGGCGATAAGGGCTAATGTTTGTCTGTTAACTTATCGCCACTGGCT	EMSA
U6-I	GGCCATGCTAATCTTCTCTGTATCGTT	small RNA northern
U6-II	CCAATTTTATCGGATGTCCCCGAAGGGAC
tasiR1511	AAGTATCATCATTCGCTTGGA
tasiR255	TACGCTATGTTGGACTTAGAA
SGIP1-QF	CATTCTCCCCGTAGATGCTGA	qRT-PCR
SGIP1-QR	CAAAATCCTCGGACGCCAAC
ACTIN2-QF	GCACCCTGTTCTTCTTACCG	qRT-PCR
ACTIN2-QR	AACCCTCGTAGATTGGCACA
REF6-QF	AGGTCAACAGCCAAACGAATAGC	qRT-PCR
REF6-QR	CTCTCGACGGCTTCTGATGTCTC
BRM-QF	TTTAGAAAGGAAAAGGATTAGGC	qRT-PCR
BRM-QR	GCCGTTCGCATAACCTCA
ARF4-QF	GAGGTGCTTGTTGGTGCGATGG	qRT-PCR
ARF4-QR	TTATGGGGTTTCCGGGTGGG
AT1G62590-QF	AGTTATGGAAGATGGAGTGATGCC	qRT-PCR
AT1G62590-QR	CAGAACCCGTTGACCAATGAA
MYB75-QF	CTGGAAGATTACCTGGTCGGA	qRT-PCR
MYB75-QR	ACTTTTGGTGGGGCATTGAG
HTT5-QF	CTTTGAGAATGACCCAGAGCAC	qRT-PCR
HTT5-QR	TTAAGGCAGTCCTTGACAGTGAG
PIF4-QF	CCAGATCATCTCCGACCGGTTTG	qRT-PCR
PIF4-QR	CTAGTGGTCCAAACGAGAACCGT
FT-QF	GGGAAGGCCGAGATTGTAGAT	qRT-PCR
FT-QR	TAGTAAGCAGAGTTGTTGGAGACG
ICS1-QF	ACTTACTAACCAGTCCGAAAGACGA	qRT-PCR
ICS1-QR	ACAACAACTCTGTCACATATACCGT
PR1-QF	GGCTAACTACAACTACGCTG	qRT-PCR
PR1-QR	TCTCGTTCACATAATTCCCAC
HsfA1a-QF	CAGGGTCAAGGTTCAATGGC	qRT-PCR
HsfA1a-QR	TGTTTGTTGCTGCTGGCGTA
HsfA1b-QF	TCAAGCACAACAACTTCTCCAGC	qRT-PCR
HsfA1b-QR	GCAAATTCCCATCGGTCAGG
HsfA1d-QF	AGCATAATAATTTCTCCAGCTTCGT	qRT-PCR
HsfA1d-QR	CCATCTATCTGGGTCAACCTTCC
HsfA1e-QF	TTCTCCAGCTTCGTCAGACAGC	qRT-PCR
HsfA1e-QR	ACTTCAACGCACGCACCCA
HSFA2-QF	TTTGTTCAGCAGTTTGCGGTTAT	qRT-PCR
HSFA2-QR	TCCGTTTCCTCCCCACATC
HSFA3-QF	TTGGTTGATGACCCGACTCTTG	qRT-PCR
HSFA3-QR	TTCCCACTTGTCAGTATCAATCTTTC
HSFA4C-QF	TGGCGATACACGACCCAAAT	qRT-PCR
HSFA4C-QR	TAACGGTAACGGGCGGCTCTGA
HSFA7A-QF	CTTTCTCCACGATTCTCCTTCCT	qRT-PCR
HSFA7A-QR	AAAGGGTTTCTCCTCTTGATGTTCT
HSFA8-QF	CAGGAGGTGACGGATACTAAGATGT	qRT-PCR
HSFA8-QR	CGCTTTTCGCCAAGTGTTTT
HSFB2A-QF	ACGACTGGGAATGGTGGTTTAT	qRT-PCR
HSFB2A-QR	TCACGGTTTAGCTGAATGTTTTG
HSFB2B-QF	GGAAGTAGTGGATGTGGTGCTGG	qRT-PCR
HSFB2B-QR	GGCGTCGGAATTGACCTCTGT
Hsp17.6C-CI-QF	AAGAATGACAAGTGGCACCGTG	qRT-PCR
Hsp17.6C-CI-QR	GGCTTTGATTTCCTCCATCTTAGC
GolS2-QF	AAGAAGCAACAGACACTTCAGCAG	qRT-PCR
GolS2-QR	TGAAGAGGCGTATGCAGCAAC
Hsp17.7-CII-QF	TCAGGTCCAGATAGAGAACGAGAAC	qRT-PCR
Hsp17.7-CII-QR	CCTCTCCATCCTCACAAACTTCAC
Hsp26.5-P-QF	ACCTGAGGAAGACGAGTACTGGTC	qRT-PCR
Hsp26.5-P-QR	GCCTTAATGTCCTCAACCTTAGC
Hsp21-QF	ACGGAGTCCTCTTTATCACTATCCC	qRT-PCR
Hsp21-QR	GATCGAGTCCTACTGAATCTGG
AT5G07330-QF	TGACCCAATCAGGAAAGACCAG	qRT-PCR
AT5G07330-QR	CGATATCTTAGGATCAACGCCAAC
Sti1-QF	GAATCCGAAAGCTGCACAAGAG	qRT-PCR
Sti1-QR	CCTGAACAATTCCGGCACTAAC
AT1G17710-QF	GTCCCAGTCTTGGACTCAAAGC	qRT-PCR
AT1G17710-QR	CGGTCCAATCTCTAACGGTAGC
GolS1-QF	AGCCGTTCATCACCGCTCTTAC	qRT-PCR
GolS1-QR	ACTCCTGGCAACATTCAAGCAG
Hsp22.0-ER-QF	TTGGTCTTCTTCAGCTGCAATG	qRT-PCR
Hsp22.0-ER-QR	GGTGTGCTCACTATTAACCTCACG
Hsp23.6-M-QF	TTTGGCACGGTCGATGTTG	qRT-PCR
Hsp23.6-M-QR	GCAAGACAAAAAACCACCGTC
AT2G29500-QF	CCGGAGAATGTGAAGATGGATC	qRT-PCR
AT2G29500-QR	AACATCAGCCTTCTTAGTCTCAGCC
AT2G32120-QF	CTGTTAACCATACAAGCCACACCTC	qRT-PCR
AT2G32120-QR	TGTGTTACGCGGAATCACG
AT5G37670-QF	TGCCGGAGAATGTGAAAGTTG	qRT-PCR
AT5G37670-QR	CGATTTCGATGAAGTGTCCTTAGG
AT5G15970-QF	CAATGTTCTGCTGGACAAGGC	qRT-PCR
AT5G15970-QR	AAGTTAACACCTCCCACTGCCG
AT2G19310-QF	GTCGTGTTCGTTGAGAAAGATGC	qRT-PCR
AT2G19310-QR	GATTTCCACAACTCTCACGTTACG
AT5G59720-QF	GGTTACCGGAGAATGCAAAGATG	qRT-PCR
AT5G59720-QR	CGATGGACTTGACTTGAGGCTTC
AT1G54050-QF	GATGCTGATATGGCTTCTGTAACG	qRT-PCR
AT1G54050-QR	AACAGTCTTAGGTTTCGGCGG
AT1G74310-QF	GCCTTACTTCTGCCAAATGCG	qRT-PCR
AT1G74310-QR	AGATGGCGGTGTCTTGTCACAG
AT3G12580-QF	GCAGAAGATTGAGAAGGCGATTG	qRT-PCR
AT3G12580-QR	CGCTCTAATCCACCTCTTCGATC
AT1G16030-QF	GCAGAAGATTGAGAAGGCGATTG	qRT-PCR
AT1G16030-QR	CGCTCTAATCCACCTCTTCGATC
AT3G09640-QF	AATATGCTGCAGATGAGGATGC	qRT-PCR
AT3G09640-QR	CAAGAATCAAGGAGGTAGGAGATG
AT5G13170-QF	GAAGCCGTTCATCATGAGGATC	qRT-PCR
AT5G13170-QR	TTTCAGGACGAGTAGCCTCCAC
AT2G46240-QF	AGGAAACGATGGAGACGTTGG	qRT-PCR
AT2G46240-QR	TCAAGGCTTTTGACCCGACTG
AT3G03270-QF	TCGTTGGAGCTTTTCTGATCTG	qRT-PCR
AT3G03270-QR	ACAAATCAGCCATCGAGCG
AT1G17870-QF	CATCACTCCTTCTTGGTATCGGAG	qRT-PCR
AT1G17870-QR	CCCCTACAGGTGTGATTTCGTC
TCH4-QF	CAGGAACAGTCACAACACTTTACTTG	qRT-PCR
TCH4-QR	GTCTCCTTTGCCTTGTGTGTAGAC
AT1G76590-QF	TCGATTCTTTCCGTTTCTGCTCTC	qRT-PCR
AT1G76590-QR	TCTCTTCCATGCTTCCCTCTCAAA
SNRK2.8-QF	TGGAGAGGTACGAAATAGTGAAGG	qRT-PCR
SNRK2.8-QR	TTGGCCTCGCTCGATGAACTT
CUC1-QF	ACATTTCCTCCTCCGCTAAGGATG	qRT-PCR
CUC1-QR	CGCATCGGTATGAGCAGCAGAG
YUC3-QF	TGGCTCGCGGACAAGACTA	qRT-PCR
YUC3-QR	TTTATGATTCCGGGGACGATTTT
CYP707A1-QF	CCAAACTCCCACTCCCTCCG	qRT-PCR
CYP707A1-QR	CGAACTTAGCAGCCTCTGGACTC
CYP707A3-QF	CTTGTCCAGGCAATGAGTTAG	qRT-PCR
CYP707A3-QR	CCAAGGCAATAGGCAATCC
HSFB4-QF	ACTTTTGTCGTTTGGCGTCC	qRT-PCR
HSFB4-QR	TTACGGCGGTGGATTTCG
HTT5-P1-CHIP-F	TCGATTTAACCACAAACTCCTT	ChIP–qPCR
HTT5-P1-CHIP-R	ACGCTAACAACCTAACCAAAAG
HTT5-P2-CHIP-F	CTCAGCTCAGTATTTGGTGGACA	ChIP–qPCR
HTT5-P2-CHIP-R	CTCGGTATGCCGCCTTTCT
HTT5-HSE-CHIP-P1-F	TCTGAATTTTACATTTATTAGGGAGT	ChIP–qPCR
HTT5-HSE-CHIP-P1-R	CAACAAAGCTACATTGGGGAT
HTT5-HSE-CHIP-P2-F	TAGTTTGGTCACATTGCTTCG	ChIP–qPCR
HTT5-HSE-CHIP-P2-R	TTAACAAGGGAATTAAAGTGAAGC
HTT5-NC-CHIP-F	ATGGCACTCCCTCCCTATG	ChIP–qPCR
HTT5-NC-CHIP-R	CAAGTTCTTACCGTGCTCTGG
HTT5-CHIP-P3-F	TCGATTTAACCACAAACTCCTTC	ChIP–qPCR
HTT5-CHIP-P3-R	AACGCTAACAACCTAACCAAAAG
HSFA2-CHIP-P1-F	TGTAGCGGCTTCTTCATCTGTA	ChIP–qPCR
HSFA2-CHIP-P1-R	CGGATCTTCCACCATTTCG
HSFA2-CHIP-P2-F	GAGACAGCAGCAGATGATGACG	ChIP–qPCR
HSFA2-CHIP-P2-R	CACATCCAAACCAAACAAACTCT
HSFA2-CHIP-P4-F	TGGATTTCTTTAGATGGGTTTC	ChIP–qPCR
HSFA2-CHIP-P4-R	CTTATCATTCCAAGATTCTGTTTT
BRM-HSE-CHIP-P1-F	CGATCCGTCGCTTCGTTGCT	ChIP–qPCR
BRM-HSE-CHIP-P1-R	TGCCGTTGCCGATGCAGTCT
BRM-HSE-CHIP-P2-F	TCGGCAACGGCATTTCTA	ChIP–qPCR
BRM-HSE-CHIP-P2-R	AGTTGGCACGCAGTTCTATTTT
BRM-HSE-CHIP-P3-F	AAAAGGGAAGTAAGAAGCCAGC	ChIP–qPCR
BRM-HSE-CHIP-P3-R	GGGAAATCGGAAAACGAAAGTC
BRM-NC-CHIP-F	AGGCAGGTAAAGGATTCTCAA	ChIP–qPCR
BRM-NC-CHIP-R	GATAAACAGTCAAGTCCCACTAAAA
SGIP1-HSE-CHIP-F1	ATCACATCAACAACAACCAAACAC	ChIP–qPCR
SGIP1-HSE-CHIP-R1	TTAAGTTACAAGCAATGTCGGATT
SGIP1-HSE-CHIP-F2	GGCGTCAGTGCCGTAGATT	ChIP–qPCR
SGIP1-HSE-CHIP-R2	AGCGTTCAGCGTTAGCGTC
SGIP1-HSE-CHIP-F3	CTTGAGGAGAAGCGACGGA	ChIP–qPCR
SGIP1-HSE-CHIP-R3	AAGACAAAAGAAGAGTATGGCAGAG
SGIP1-HSE-CHIP-F4	CTCTTGGGCTTTTGTTTATTTCC	ChIP–qPCR
SGIP1-HSE-CHIP-R4	GGTGACTTGCTTCTGCGATTT
SGIP1-NC-CHIP-F	ACGGTAAGCGTATGTTCTACTCCA	ChIP–qPCR
SGIP1-NC-CHIP-R	ACGTACAGGGGCATGAATCTC
REF6-HSE-CHIP-F1	TGGATTCAGCATAACAAACA	ChIP–qPCR
REF6-HSE-CHIP-R1	AACCAAACATAAATCCCAATT
REF6-HSE-CHIP-F2	GAAATGGTGGAGACTCGTCG	ChIP–qPCR
REF6-HSE-CHIP-R2	ACGCCATTACAGAGTATAAACAGAA
REF6-NC-CHIP-F	GCCTGGCTCGGCTTTTA	ChIP–qPCR
REF6-NC-CHIP-R	GCAATGATCCTTCGGCTCTA
NC3-CHIP-QF	TGTATAAACTGGACTATGTGCCGTATC	ChIP–qPCR
NC3-CHIP-QR	CCTACTTATCACTTACCAATATCCTAAATGTC
TA3-CHIP-QF	GATTCTTACTGTAAAGAACATGGCATTGAGAGA	ChIP–qPCR
TA3-CHIP-QR	TCCAAATTTCCTGAGGTGCTTGTAACC
At5g07330-CHIP-QF	ACTCGCCAAGAACAACCAATG	ChIP–qPCR
At5g07330-CHIP-QR	AAAGTCAAATCGTGAAGACCAAAT
Hsp21-CHIP-QF	AGTCCGCTACACCGTTCTCG	ChIP–qPCR
Hsp21-CHIP-QR	GACACTTGATCCTTGGTTCCCT
Hsp26.5-P-CHIP-QF	CGGCTGGTGAACAAGAGGA	ChIP–qPCR
Hsp26.5-P-CHIP-QR	CCATTTAGGGTGGGAGTGAAGT
Hsp17.6C-CI-CHIP-QF1	ACGCAAAGAGTAGCAATCACAAGA	ChIP–qPCR
Hsp17.6C-CI-CHIP-QR1	CGAAAACATCCAGCGAGAACG
Hsp17.6C-CI-CHIP-QF2	GAAGTTCACGAGGAGGTTTAGGC	ChIP–qPCR
Hsp17.6C-CI-CHIP-QR2	CTTTGATTTCCTCCATCTTAGCATT
GolS2-CHIP-QF1	CACTCAGCAACCGGCGGAGAAA	ChIP–qPCR
GolS2-CHIP-QR1	TTAGCCCCTTAGCAAGACCCA
GolS2-CHIP-QF2	TTGGCAATGCTTTGGAGGC	ChIP–qPCR
GolS2-CHIP-QR2	GGTTTAGCACCAGCAGCACAG
Hsp17.7-CII-CHIP-QF1	AGCCCCTGAAGAACAAACCG	ChIP–qPCR
Hsp17.7-CII-CHIP-QR1	CCATTGCCTTTGCGTCTCG
Hsp17.7-CII-CHIP-QF2	AACGTGCTTGTGGTGAGTGGC	ChIP–qPCR
Hsp17.7-CII-CHIP-QR2	CCTTCATTCTCCTTGTTGTCCC
AT1G17710-CHIP-QF1	AAAACAGAATCGGATGATGAAGG	ChIP–qPCR
AT1G17710-CHIP-QR1	TGATGGCTGGGATGACACG
AT1G17710-CHIP-QF2	TAACGAAAGAAGGGAAGACGAGC	ChIP–qPCR
AT1G17710-CHIP-QR2	GGGACAGTAATCACCAGCACCA
GolS1-CHIP-QF1	TTACCCACCCGAGAACCAAA	ChIP–qPCR
GolS1-CHIP-QR1	GGCGTATTAAACGTACCTTCCAG
GolS1-CHIP-QF2	TGCCCCGACAAAGTCCAGT	ChIP–qPCR
GolS1-CHIP-QR2	ATTCCGGCGTTGAAGTAAAGAG
Hsp22.0-ER-CHIP-QF1	CCGGTTCCCTGATCCATTCA	ChIP–qPCR
Hsp22.0-ER-CHIP-QR1	GCCCTTCTGCTGTTTCTTTCC
Hsp22.0-ER-CHIP-QF2	ATCTTCTTCATAGGAGCTTTGTTGC	ChIP–qPCR
Hsp22.0-ER-CHIP-QR2	GACCCTTCACTTGTTTTGATGTTTC
Hsp23.6-M-CHIP-QF1	TTCACAAGCAGGATTGGATTACC	ChIP–qPCR
Hsp23.6-M-CHIP-QR1	CCGTTCTTCATCTCCGCCTTA
Hsp23.6-M-CHIP-QF2	GACGACGACGGCGAAAATG	ChIP–qPCR
Hsp23.6-M-CHIP-QR2	TCTGGAGGAAAAGCGAAACAAT
TCH4-CHIP-QF	GGAGGTGATGATAAGAGAAAGAAACAG	ChIP–qPCR
TCH4-CHIP-QR	CCAATCTAACTCAATACAAGAATATCTACAATC
AT1G76590-CHIP-QF	TCGATTCTTTCCGTTTCTGCTCTC	ChIP–qPCR
AT1G76590-CHIP-QR	TCTCTTCCATGCTTCCCTCTCAAA
SNRK2.8-CHIP-QF	TGGAGAGGTACGAAATAGTGAAGG	ChIP–qPCR
SNRK2.8-CHIP-QR	TTGGCCTCGCTCGATGAACTT
CUC1-CHIP-QF	CCAGTCCTTGTTCGGTTCTGAAAC	ChIP–qPCR
CUC1-CHIP-QR	GAACCGAACAAGGACTGGTCACTC
YUC3-CHIP-QF	TGGCTCGCGGACAAGACTA	ChIP–qPCR
YUC3-CHIP-QR	TTTATGATTCCGGGGACGATTTT
CYP707A1-CHIP-QF	AAGGTTACAATTCGATGCCAGTGA	ChIP–qPCR
CYP707A1-CHIP-QR	TGTTCGTCGGTTAGCTCTTCTTTG
CYP707A3-CHIP-QF	GGGATGGAACTCAACTCAACACTT	ChIP–qPCR
CYP707A3-CHIP-QR	CAGAGAAAATAAACAGGGGACACT
HSFA3-P1-CHIP-QF	CCCATGCCACTAGACATCTTAC	ChIP–qPCR
HSFA3-P1-CHIP-QR	CGGGTCATCAACCAAATCA
HSFA3-P2-CHIP-QF	AGCACCACCAGCAGCCTCAA	ChIP–qPCR
HSFA3-P2-CHIP-QR	AAGTCATCCCTCCTAAACCCT
HSFA3-P3-CHIP-QF	CAACAATTTCTCCAGCTTCGTCA	ChIP–qPCR
HSFA3-P3-CHIP-QR	AGAATCTATACAAAATGGTTTTGGTCAT
HSFA7a-P1-CHIP-QF	CCAATGGAGGGTTTACACGA	ChIP–qPCR
HSFA7a-P1-CHIP-QR	TGAAATGACGAGGAAGGAGAAT
HSFA7a-P2-CHIP-QF	CTTCACCAAGCCATGACGC	ChIP–qPCR
HSFA7a-P2-CHIP-QR	TGTTCCTTCTATCCTCTGTTCCA
HSFA7a-P3-CHIP-QF	TTCTCCACGATTCTCCTTCC	ChIP–qPCR
HSFA7a-P3-CHIP-QR	CGGTAATTTTCCAGCAACAA
